# Supplementary material for: 3D/3D Bamboo Charcoal/Bi2WO6 Bifunctional Photocatalyst for Degradation of Organic Pollutants and Efficient H2 Evolution Coupling with Furfuryl Alcohols Oxidation
Source: Molecules. 2024 May 24;29(11):2476. doi: 10.3390/molecules29112476 (PMC11174113; doi:10.3390/molecules29112476)
Supplement: Supplementary file 1 [file molecules-29-02476-s001.zip]

Archive with 1 entries (1 files):
- molecules-3008190-supplementary.pdf
